# Supplementary material for: Selective preservation of changes to standing balance control despite psychological and autonomic habituation to a postural threat
Source: Sci Rep. 2021 Jan 11;11:384. doi: 10.1038/s41598-020-79417-5 (PMC7801693; doi:10.1038/s41598-020-79417-5)
Supplement: Supplementary file 1 — Supplementary Information. [file 41598_2020_79417_MOESM1_ESM.xlsx]

## Sheet: Information
Selective preservation of changes to standing balance control despite psychological and autonomic habituation to a postural threat
By: Martin Zaback, Minh John Luu, Allan L. Adkin, and Mark G. Carpenter
Sheets 1-2: visit 1 data
1. Self-report and electrodermal (EDA) data
2. Centre of pressure (COP) and EMG data
Sheets 3-4: visit 2 data
3. Self-report and EDA data
4. COP and EMG data
Note, this file provides the raw data prior to data transformations that were applied for statistical purposes.
Variables with consistently skewed distributions were log transformed (listed Results section). Data points identified as extreme outliers (z-score >3.29) for variables that were not log transformed were converted to the closest non-outlying value.

## Sheet: Visit 1 - self-report and EDA
Confidence (0-100 VAS)																	Anxiety (0-100 VAS)																	Fear (0-100 VAS)
LOW-1	LOW-2		HIGH-1	HIGH-2	HIGH-3	HIGH-4	HIGH-5	HIGH-8	HIGH-11	HIGH-14	HIGH-17	HIGH-20		LOW-3	LOW-4		LOW-1	LOW-2		HIGH-1	HIGH-2	HIGH-3	HIGH-4	HIGH-5	HIGH-8	HIGH-11	HIGH-14	HIGH-17	HIGH-20		LOW-3	LOW-4		LOW-1	LOW-2		HIGH-1	HIGH-2	HIGH-3	HIGH-4	HIGH-5	HIGH-8	HIGH-11	HIGH-14	HIGH-17	HIGH-20		LOW-3	LOW-4
100	100		100	100	100	100	100	100	100	100	100	100		100	100		25	25		32.5	35	35	35	32.5	17.5	15	12.5	5	2.5		0	0		0	0		10	10	10	10	10	0	0	0	0	0		0	0
100	100		75	30	40	37	40	60	70	70	80	75		100	100		1.5	2.5		81.5	86	87.5	80	80	60	52.5	30	23.5	15		0	0		1	1		100	85	90	90	85	65	50	30	21	20		0	0
100	100		95	80	80	95	95	100	100	95	100	100		100	100		0	0		55	50	45	40	30	10	7.5	5	5	2.5		0	0		0	0		40	50	60	40	30	10	5	0	0	0		0	0
100	100		40	50	20	50	60	80	90	100	90	100		100	100		10	0		100	85	60	50	25	60	5	15	10	0		5	0		10	0		100	90	70	50	40	60	10	20	10	0		0	0
100	100		80	90	100	100	100	100	100	100	100	100		100	100		0	0		15	5	0	5	0	0	0	0	0	0		0	0		0	0		0	0	0	0	0	0	0	0	0	0		0	0
100	100		0	20	20	30	40	40	50	50	50	60		100	100		5	5		70	75	50	40	40	30	40	30	20	20		0	0		0	0		90	70	60	40	40	40	40	30	20	20		0	0
100	100		70	70	60	70	60	70	80	90	90	90		100	100		10	10		75	65	60	70	50	50	40	35	30	10		0	5		10	10		70	60	60	70	50	50	50	30	30	30		0	0
100	100		90	90	100	100	100	100	100	100	100	100		100	100		0	0		15	10	0	0	0	0	0	0	0	0		0	0		0	0		0	0	0	0	0	0	0	0	0	0		0	0
100	100		100	100	100	100	100	100	100	100	100	100		100	100		0	0		15	5	2.5	5	0	0	0	0	15	15		0	0		0	0		10	0	0	0	0	0	0	0	10	0		0	0
100	100		70	100	100	100	100	100	100	100	100	100		100	100		0	0		85	45	25	4	1	0	0	0	0	0		0	0		0	0		80	40	20	5	2	0	0	0	0	0		0	0
99	95		70	65	65	66	66	67	68	69	71	85		100	100		1	1		90	65	50	52.5	51	48.5	44	33.5	30	25		0	0		0	0		80	80	70	80	75	70	40	30	30	25		0	0
100	100		90	100	100	100	100	100	100	100	100	100		100	100		0	0		0	0	0	0	0	0	0	0	0	0		0	0		0	0		0	0	0	0	0	0	0	0	0	0		0	0
90	95		65	70	80	90	95	100	100	100	100	100		100	100		72.5	35		75	55	35	30	17.5	15	25	17.5	10	10		5	2.5		10	5		60	40	40	10	5	5	15	5	10	5		0	0
100	100		95	100	100	100	100	100	100	100	100	100		100	100		0	0		42.5	2.5	1	0	6.5	1.5	1.5	0	1	1		0	0		0	0		10	0	0	0	0	0	0	0	0	0		0	0
100	100		90	100	100	100	100	100	100	100	100	100		100	100		2.5	1		15	7.5	0	0	0	0	0	0	0	0		0	0		0	0		10	10	0	0	0	0	0	0	0	0		0	0
100	100		90	95	100	100	100	100	100	100	100	100		100	100		0	0		20	1.5	26	0	0	0	0	0	0	0		0	0		0	0		30	3	0	0	0	0	0	0	0	0		0	0
100	100		90	90	100	100	100	100	100	100	100	100		100	100		2.5	2.5		27.5	7.5	0	0	0	0	0	0	0	0		0	0		0	0		5	0	0	0	0	0	0	0	0	0		0	0
98	100		65	75	80	80	80	75	80	72	65	80		99	100		3.5	3.5		45	35	57.5	60	40	47.5	45	37.5	25	30		2.5	10		0	0		40	30	30	20	20	10	40	40	30	25		0	0
100	100		75	100	100	100	100	100	100	100	100	100		100	100		0	0		10	1.5	0	0	0	0	0	0	0	0		0	0		0	0		5	0	0	0	0	0	0	0	0	0		0	0
100	100		90	90	95	95	100	100	100	100	100	100		100	100		5	5		35	25	15	10	5	5	2.5	5	5	2.5		2.5	2.5		0	0		30	20	10	10	0	0	0	0	0	0		0	0
100	100		50	50	60	60	50	78	80	85	87	90		100	100		5	7.5		85	80	75	65	44	37.5	30	22.5	16.5	10		0	0		0	0		90	85	75	60	50	30	35	20	20	12		0	0
100	100		90	40	50	60	60	70	75	80	75	80		100	100		2	0.5		38.5	47.5	40	40	37.5	30	27.5	22.5	27.5	20		0	0		0	0		40	50	35	30	30	35	30	20	20	20		0	0
100	100		90	90	90	99	99	99	99	100	100	100		100	100		5	5		25	25	15	10	10	10	7.5	5	0	0		0	0		0	0		40	20	10	10	10	10	5	5	5	0		0	0
100	100		80	60	50	70	70	90	90	90	100	100		100	100		0	0		65	60	40	25	15	10	10	0	0	0		0	0		0	0		50	50	30	20	20	20	10	0	0	0		0	0
95	98		70	65	70	70	70	75	80	80	85	90		100	100		5	5		70	67.5	65	60	62.5	60	55	45	45	35		0	0		5	5		75	65	65	62	65	55	50	40	40	30		0	0
99	99		50	90	90	90	90	95	99	99	99	99		99	99		25	0		70	62.5	55	30	10	0	0	0	0	0		0	0		0	0		50	60	50	20	10	0	0	0	0	0		0	0
95	95		80	85	87	95	98	100	95	100	100	100		100	100		15	12.5		22.5	17.5	10	15	10	10	10	10	10	10		7.5	10		0	0		10	10	3	0	0	0	0	0	0	0		0	0
99	100		90	90	99	100	100	99	100	100	95	100		100	100		1	0		22.5	6	0	0.5	0	0	0.5	5	0	0		0	0		0	0		10	0	0	0	0	0	0	5	0	0		0	0
100	100		80	80	80	80	80	80	80	80	80	80		100	100		15	10		55	45	45	40	30	30	30	25	25	25		0	0		0	0		50	50	40	40	30	30	30	30	20	30		0	0
100	100		50	70	80	90	90	95	95	100	100	100		100	100		5	5		40	25	17.5	17.5	10	7.5	10	0	5	7.5		0	0		0	0		20	20	10	10	10	5	10	0	5	5		0	0
100	90		10	10	10	20	50	60	70	70	80	80		100	100		20	10		100	100	75	75	60	55	45	35	30	30		5	5		10	10		80	80	70	80	40	40	50	40	20	20		0	0
90	90		70	60	60	60	60	70	75	75	80	85		100	100		10	10		75	70	55	55	50	45	40	30	40	20		0	0		10	10		80	80	70	60	50	50	40	30	40	20		0	0
100	100		50	40	70	70	60	40	70	80	80	90		100	100		1	1		100	80	90	65	60	30	40	25	10	10		0	0		0	0		100	90	80	50	40	30	20	10	0	0		0	0
100	100		80	90	100	100	100	100	100	100	100	100		100	100		2.5	0		45	30	15	5	0	0	0	0	0	5		0	0		0	0		40	20	10	0	0	0	0	0	0	0		0	0
100	100		80	90	97	98	98	100	100	100	100	100		100	100		1	0		30	3	2	1	0	0.5	0	0.5	0	0		0	0		0	0		10	1	0	0	0	0	0	0	0	0		0	0

## Sheet: Visit 1 - COP and EMG
Mean position of COP (mm from edge)																											RMS of COP (mm)
LOW-1	LOW-2		HIGH-1	HIGH-2	HIGH-3	HIGH-4	HIGH-5	HIGH-6	HIGH-7	HIGH-8	HIGH-9	HIGH-10	HIGH-11	HIGH-12	HIGH-13	HIGH-14	HIGH-15	HIGH-16	HIGH-17	HIGH-18	HIGH-19	HIGH-20		LOW-3	LOW-4		LOW-1	LOW-2		HIGH-1	HIGH-2	HIGH-3	HIGH-4	HIGH-5	HIGH-6	HIGH-7	HIGH-8	HIGH-9	HIGH-10	HIGH-11	HIGH-12	HIGH-13	HIGH-14	HIGH-15	HIGH-16	HIGH-17	HIGH-18	HIGH-19	HIGH-20
150.647	144.347		159.241	163.174	166.506	168.367	169.336	168.106	169.054	169.423	166.263	166.011	166.769	165.838	165.582	165.837	168.472	167.338	164.091	162.976	163.435	164.203		153.919	156.599		2.69022	3.06017		2.79145	3.17465	2.78901	2.31836	2.83104	2.15263	2.49953	2.15102	1.85517	2.94758	2.45208	2.67354	2.1012	2.47736	3.92812	3.48951	3.41497	2.4092	4.23775	2.03017
175.15	173.224		199.182	190.757	196.583	193.093	188.472	191.551	189.226	187.154	189.494	186.553	191.049	186.996	187.678	186.44	188.515	183.498	181.317	184.484	185.543	182.501		156.581	171.224		4.00097	3.91784		3.93172	3.95973	4.04552	3.62611	3.57883	2.80376	3.2553	2.96125	3.52995	3.60275	3.07361	3.21777	3.42367	2.95511	2.7505	2.81148	3.11192	3.37038	4.01656	3.24727
195.507	195.522		190.705	191.962	199.781	197.508	203.212	190.957	196.329	199.031	186.944	191.159	193.073	190.69	196.315	194.742	197.207	192.882	192.733	187.533	195.409	185.788		184.896	187.961		4.06506	4.20319		3.37321	4.33404	4.08435	3.83029	3.30744	4.85828	2.62398	4.00116	3.14551	2.95327	3.46982	2.55326	3.82916	3.38393	2.51543	3.30222	3.59643	2.97145	2.94271	3.94166
163.631	157.429		170.457	169.89	170.838	173.911	167.788	169.505	160.661	167.544	165.64	162.322	166.717	167.93	169.671	165.948	169.47	168.718	163.577	163.322	167.339	166.02		157.86	152.48		2.93883	3.28474		3.89406	3.45696	3.27725	3.07043	2.63299	2.6204	3.08642	3.55537	4.1484	4.49209	2.48122	2.78483	2.15221	2.87197	2.22353	2.90344	4.18923	2.62627	3.42856	4.06419
139.876	138.759		149.286	138.87	148.134	156.946	143.713	134.623	148.097	141.087	138.419	141.51	135.142	137.861	139.676	137.352	137.182	139.075	134.34	141.689	136.567	135.849		122.683	123.639		2.21011	2.85533		1.54199	2.75748	2.1496	2.85768	2.44004	2.01499	1.90794	3.53459	1.6137	2.28134	2.3047	2.55925	2.45084	2.08797	2.27892	2.06257	3.34614	2.40266	1.92845	2.61836
154.035	149.132		160.36	162.492	158.123	154.851	156.504	159.211	154.976	157.7	155.706	155.044	157.86	161.378	157.003	159.689	160.123	158.593	159.585	159.191	160.663	158.509		150.366	157.094		3.18091	3.91476		4.03094	2.53479	2.50038	2.44706	2.44374	2.79621	2.32447	2.25885	2.44442	2.19371	1.91265	1.83334	2.37089	2.65348	2.4368	2.68627	2.51402	2.03957	2.07382	2.35539
165.794	167.761		188.074	190.872	186.865	189.096	190.444	190.054	191.633	189.54	188.559	187.961	187.189	188.199	183.623	188.266	186.875	186.524	188.387	190.362	192.98	187.662		165.832	164.527		2.01283	2.37364		3.27016	3.31976	2.83707	2.6819	2.48386	2.59223	2.1847	2.39339	2.29979	2.47668	2.74034	2.00319	2.51787	2.25313	2.5636	2.28028	1.78775	2.85427	2.24923	2.49789
174.544	180.383		189.338	190.701	191.115	189.803	190.75	191.835	189.311	190.877	188.872	189.985	191.382	189.427	191.009	191.344	192.474	191.31	186.365	186.805	186.065	186.012		177.007	177.26		1.87404	1.52443		2.68587	2.84907	2.16793	2.44984	2.72272	2.47819	1.86457	2.49005	2.08551	1.71416	2.3998	2.15409	1.69274	2.16449	2.81342	2.84349	3.03864	2.93593	1.88952	2.39754
146.535	153.213		154.974	160.618	159.718	156.582	158.299	161.528	160.274	159.023	161.748	156.645	160.002	158.652	161.098	159.188	160.763	159.337	157.355	156.76	162.054	158.62		144.681	151.033		3.94195	3.39492		3.47883	3.41835	3.96533	3.538	4.96813	3.27946	3.13441	3.23202	3.79658	3.56598	3.43101	3.68802	3.41179	3.7076	3.69951	2.94124	4.16876	3.15162	2.84841	3.89628
157.012	153.853		168.106	165.229	164.858	171.732	168.778	164.78	165.753	161.254	161.497	158.127	161.007	165.063	160.021	162.379	163.514	161.554	164.865	165.919	165.978	164.741		150.036	150.364		4.77257	5.16259		3.09673	4.1343	2.45852	4.10425	3.68675	3.20325	3.38634	3.43417	3.32742	4.36548	5.41858	2.96676	3.5141	4.81662	4.39368	3.52471	5.09661	4.09105	4.63753	4.19183
158.049	160.198		161.314	167.981	171.013	172.074	174.958	173.622	173.718	170.512	169.54	176.087	172.274	172.978	173.646	166.87	171.731	173.487	172.808	172.467	172.181	172.535		160.449	164.154		3.69947	4.52435		3.69819	3.57487	3.25208	3.56074	4.36259	3.14538	3.7417	2.99961	3.37116	3.23829	3.48545	3.18258	3.52911	3.17793	2.83083	3.5225	2.83859	3.36069	2.82167	2.95852
168.647	169.204		168.866	173.822	174.287	173.684	172.371	176.719	169.605	175.583	174.6	171.653	173.001	171.888	174.953	173.108	174.924	171.756	171.747	173.821	175.716	174.534		177.329	176.081		6.94285	4.48737		6.37982	4.37026	6.08539	4.8523	5.20317	4.61822	4.59295	4.74832	5.38929	4.8783	5.19978	4.2093	5.344	5.24289	4.29168	5.64743	5.12838	5.06287	4.59709	4.13425
146.103	147.786		162.962	169.574	162.864	162.54	167.501	161.698	163.847	159.113	159.387	163.251	160.337	165.058	163.288	161.159	159.675	162.791	167.792	162.639	170.399	160.949		146.89	148.04		4.98056	3.28373		5.05249	4.40199	3.8969	3.83185	3.72147	7.76799	6.44777	4.80975	5.57308	4.12562	5.19408	3.05381	3.47774	5.9327	5.57143	4.14098	3.83396	2.85802	4.69966	5.98127
128.794	126.136		136.617	132.112	131.413	133.211	133.836	135.948	132.609	131.514	134.112	131.154	132.552	127.493	128.506	132.258	140.22	137.145	136.752	137.542	137.967	134.098		131.551	131.339		3.67485	4.58171		3.07916	3.11806	3.40284	3.22342	3.69715	5.15748	4.12083	3.20108	4.79496	2.9891	4.62682	2.94014	3.84303	3.07145	3.25648	3.85685	2.88552	3.32601	3.85542	3.6523
163.583	157.023		154.903	158.947	162.217	157.866	163.453	167.521	165.992	160.031	162.53	166.26	165.685	164.553	168.064	167.202	166.494	177.778	169.124	176.602	165.405	164.368		168.181	150.547		3.87644	5.73369		4.83992	5.16688	3.17981	4.0443	6.09278	4.3459	4.86273	5.93246	4.33596	3.55096	4.48263	3.62651	4.22736	5.70088	3.85978	3.6711	3.95184	3.68173	4.07066	5.34116
125.346	136.089		152.797	151.017	150.138	141.055	140.046	143.193	138.864	135.243	138.033	141.061	139.532	136.223	137.595	141.787	135.124	134.034	141.44	136.112	138.09	129.33		136.269	132.82		2.94491	3.24355		3.36138	3.14547	5.02327	4.28564	2.66407	3.08063	3.34368	3.45268	3.10692	3.00586	3.30729	6.9559	3.17119	3.22825	3.18591	3.60497	4.17513	2.48549	5.84635	3.71461
156.118	154.604		167.319	171.649	168.009	164.134	169.384	163.896	154.78	156.148	149.154	154.802	154.46	156.664	153.879	150.765	144.998	159.019	158.054	154.703	148.552	155.112		136.625	145.432		3.98827	4.69501		5.45914	4.08225	5.74911	4.1979	4.71667	3.5814	3.70461	3.90274	3.2098	4.24042	3.66892	4.42359	6.43281	3.70191	4.36567	3.66793	2.96838	4.7076	3.58247	3.54725
131.569	141.645		161.748	161.815	161.707	174.269	166.989	175.065	164.457	166.343	166.705	149.393	141.482	154.61	171.222	177.076	169.424	170.494	161.584	179.011	170.42	177.37		136.568	114.023		2.17276	2.60282		2.20795	2.05052	2.37853	2.55891	2.03169	1.75948	1.63539	2.3441	2.1296	2.64947	3.67824	3.69853	2.67794	2.94016	3.24939	3.10987	1.92081	3.68264	1.87448	2.40786
145.384	143.1		143.558	146.57	145.483	147.288	148.167	141.514	146.717	145.423	149.858	145.797	142.833	141.41	142.958	136.968	136.611	139.693	140.263	128.146	134.208	134.719		129.409	138.083		3.90144	3.15829		3.12249	3.04771	3.13514	4.01767	3.27907	2.92957	3.49606	6.15597	4.19417	3.45851	2.31856	3.04114	2.37488	4.78839	3.62528	5.98494	3.50759	4.01604	3.44445	3.60901
126.489	136.257		138.799	143.645	141.386	143.584	146.742	141.236	142.634	145.543	143.566	145.98	138.995	143.024	143.15	147.41	145.33	145.488	147.98	140.674	150.462	150.318		134.015	133.053		4.73612	4.55141		2.33824	1.7256	2.84897	2.54033	2.93075	2.03159	2.36979	1.69831	1.94094	2.71858	3.27	2.1018	3.03313	2.05217	1.99749	2.65965	2.0046	2.89051	1.60688	2.14576
189.056	190.697		207.772	212.856	207.369	206.23	202.583	199.777	195.141	199.276	200.62	200.037	198.283	195.481	194.175	192.333	195.054	191.82	193.311	190.998	188.706	194.123		187.435	189.565		6.1153	6.90437		3.79926	3.95348	3.51415	6.02149	6.56522	6.30259	6.74469	4.84149	7.09871	5.22059	7.31868	7.12987	7.14041	7.34656	6.63451	5.51407	8.02679	6.12502	6.45913	4.81892
158.157	153.41		151.101	155.937	160.138	162.226	163.015	166.497	168.022	159.53	167.079	168.546	174.232	169.429	171.94	168.527	168.203	174.325	170.661	173.089	171.901	166.004		154.422	140.135		6.35945	6.59177		5.60702	5.41799	4.4398	3.10012	3.93206	3.86749	3.25002	5.80875	3.3018	3.10674	4.61676	3.99134	3.52005	4.45336	3.31577	4.47593	4.312	4.72594	3.55708	3.11744
166.166	162.009		174.611	167.873	171.286	170.509	172.661	170.134	172.584	178.742	181.37	184.844	178.498	172.517	169.826	174.13	170.308	168.024	174.08	167.762	174.232	168.486		158.897	160.28		8.27554	5.45421		6.97867	3.73017	3.54	7.81415	3.87727	5.73351	4.5776	3.36921	2.70453	2.58429	4.32523	3.34747	6.2708	3.47876	3.8069	5.17258	3.78673	4.41199	4.59261	4.65934
156.107	153.009		174.694	180.025	177.474	167.338	165.604	164.695	163.404	163.111	164.33	161.899	162.118	159.468	159.23	159.269	163.645	159.722	163.087	161.414	162.703	160.782		153.979	154.846		2.28629	1.96101		4.04506	3.41893	2.70052	2.39296	2.05084	2.75456	2.1054	3.03185	2.41587	1.64459	2.19192	2.05493	2.28611	2.14798	2.59563	2.80906	2.5025	2.39283	2.54579	2.27575
175.39	190.657		205.871	207.126	211.098	221.294	214.234	215.186	216.376	209.084	204.102	207.477	207.371	201.379	206.253	212.334	202.22	208.565	209.653	203.732	211.854	203.269		175.635	170.708		3.58855	3.78643		4.6226	4.17519	3.84751	3.51306	4.76638	3.60028	3.33833	3.5161	3.46751	3.67186	3.36691	3.50647	3.5026	3.62637	2.96627	3.16061	3.48712	3.50963	3.93755	3.78557
178.733	167.502		198.716	190.77	197.349	189.955	188.602	186.352	197.289	194.683	185.085	181.584	191.179	180.189	183.58	192.07	187.558	178.622	179.153	178.135	181.644	182.527		154.105	156.224		4.77924	2.72519		3.21822	3.91005	4.87995	2.6851	2.8015	2.71074	3.07804	3.60338	3.2352	3.74441	5.2774	3.27042	3.84988	6.17459	7.77316	3.65214	2.47195	3.4043	4.63999	4.25742
164.682	163.733		158.717	162.822	167.069	166.569	165.885	164.359	157.426	159.751	165.524	166.782	163.464	161.966	159.24	157.639	157.27	163.9	158.438	160.771	156.146	160.908		154.846	149.775		3.04678	5.96883		3.6214	2.79942	3.0887	2.51579	3.5201	5.72101	2.52439	2.47514	2.83485	6.45906	3.52357	2.96763	2.97858	3.41037	4.01123	3.47959	6.29143	3.23035	2.96781	3.76788
171.258	173.583		184.375	184.905	187.416	187.24	192.042	184.813	187.842	185.468	185.826	182.768	186.117	182.514	183.361	183.255	186.111	182.457	185.105	184.084	186.105	183.201		171.765	174.37		3.72185	4.17971		3.36842	4.23439	4.00571	3.80663	3.69336	3.45061	3.33255	4.26754	4.45162	3.98613	2.61486	4.05897	3.74344	4.67032	3.20538	3.57319	4.02665	3.36466	3.66855	3.391
156.708	167.172		187.719	190.274	196.893	196.235	192.948	190.331	191.432	191.935	188.68	183.485	182.619	180.624	190.808	190.284	182.451	181.291	183.028	185.253	182.613	178.964		169.166	163.862		3.18152	4.10275		2.90111	2.92629	3.04683	2.89029	2.53877	2.95449	2.57769	2.4518	2.39687	3.06356	2.55432	3.36685	2.91014	3.00046	3.35113	2.38282	2.69455	2.93229	3.17507	2.78806
148.871	149.427		166.579	163.042	160.433	165.878	158.463	154.707	154.047	157.826	150.737	152.082	152.113	152.231	155.37	153.266	151.966	152.165	150.175	155.6	152.355	155.073		148.812	145.571		3.22024	3.64388		2.79078	3.84295	3.55656	3.02201	3.68393	3.33531	3.37234	4.07487	2.25305	4.14288	3.27427	3.12426	3.12999	2.73863	3.36544	2.85741	3.21217	3.31232	2.78324	4.76385
153.569	157.25		164.277	173.117	172.111	168.873	171.188	170.337	169.21	171.924	171.707	170.253	169.812	167.984	169.165	168.744	171.63	168.631	169.254	168.197	167.966	166.322		157.191	156.021		3.0566	3.85102		3.48612	2.68263	3.44337	3.38327	2.73959	2.94372	3.97153	3.44172	2.65173	2.39967	2.72357	3.01651	2.41104	2.89692	2.58652	2.56566	2.8994	2.88597	2.43212	2.54281
163.398	155.478		171.09	176.24	176.171	175.633	175.936	174.599	175.47	173.064	175.401	170.259	170.636	175.297	174.841	169.437	167.692	168.661	171.588	172.718	169.799	169.036		155.794	156.788		6.15117	3.71153		3.6932	3.98173	3.12419	2.81392	3.81913	3.13319	2.96493	5.77792	2.99024	3.42542	3.91023	3.46408	3.26818	4.94989	5.38847	3.71513	3.49085	3.77483	3.88772	3.12246
160.443	160.908		177.653	169.247	176.913	175.902	178.004	175.443	175.07	173.512	172.56	172.108	172.04	165.696	169.432	173.711	173.016	169.956	166.17	170.503	172.993	170.659		153.136	152.909		5.33508	3.49418		3.62022	3.33055	2.76417	2.90311	3.89862	3.82076	3.82128	4.00889	3.37373	4.34395	3.9342	4.2069	3.58297	3.5102	3.70959	3.49367	3.82987	5.39298	4.31008	3.302
158.687	168.459		182.107	180.378	180.299	184.43	181.549	183.096	182.902	181.654	182.196	176.443	182.165	177.944	178	178.727	181.478	182.043	180.021	180.562	181.052	186.56		164.184	174.742		2.33723	2.05665		2.96746	1.96853	2.5128	2.10988	2.14704	1.95516	2.01749	1.72492	2.15755	2.02795	2.43913	2.23568	2.19092	2.35079	2.01786	2.00915	2.53332	2.68311	1.98788	1.87818
162.549	159.449		158.281	165.914	162.855	161.712	158.806	158.875	161.165	156.853	161.415	159.743	159.461	157.43	157.339	157.878	161.347	159.21	159.083	160.217	159.218	154.585		156.327	155.452		4.27267	3.29816		3.04789	3.82766	3.33427	4.88059	2.71597	2.82468	2.613	2.89218	3.68606	2.97536	3.05709	3.75876	3.60304	3.22047	3.47227	2.97167	2.53265	3.95158	2.7974	2.4335

## Sheet: Visit 2 - self-report and EDA
Confidence (0-100 VAS)									Anxiety (0-100 VAS)									Fear (0-100 VAS)									Attention toward movement processes (1-9 point Likert)									Attention toward threat-related stimuli (1-9 point Likert)									Attention toward self-regulatory strategies (1-9 point Likert)
LOW-1	LOW-2		HIGH-1	HIGH-2	HIGH-3	HIGH-4	HIGH-5		LOW-1	LOW-2		HIGH-1	HIGH-2	HIGH-3	HIGH-4	HIGH-5		LOW-1	LOW-2		HIGH-1	HIGH-2	HIGH-3	HIGH-4	HIGH-5		LOW-1	LOW-2		HIGH-1	HIGH-2	HIGH-3	HIGH-4	HIGH-5		LOW-1	LOW-2		HIGH-1	HIGH-2	HIGH-3	HIGH-4	HIGH-5		LOW-1	LOW-2		HIGH-1	HIGH-2
100	100		100	100	100	100	100		10	0		2.5	0	0	0	0		0	0		0	0	0	0	0		4	2		3	3	3	3	2		1	1		1	1	1	1	1		9	9		9	9
100	100		50	45	60	65	70		1	0		75	55	26	22.5	20		0	0		100	35	30	20	15		2	3		7	7	5	4	4		1	1		7	6	4	4	3		1	1		7	6
100	100		80	80	90	95	95		5	2.5		50	30	15	20	10		0	0		40	35	20	30	10		2	3		5	3	3	3	3		1	1		5	5	3	4	2		1	1		7	7
100	100		70	70	80	90	100		0	0		65	25	10	0	0		0	0		80	30	20	0	0		3	4		3	3	2	3	1		1	1		6	2	3	1	1		1	1		7	3
100	100		100	100	100	100	100		0	0		0	0	0	0	0		0	0		0	0	0	0	0		3	4		4	3	2	4	5		1	1		1	1	1	1	1		2	2		2	2
100	100		50	60	80	90	100		0	0		15	20	10	0	0		0	0		40	20	10	0	0		1	1		3	2	2	2	1		1	1		3	1	1	1	1		1	1		2	2
100	100		70	60	80	80	90		10	10		60	55	50	35	75		10	10		70	60	40	20	50		3	3		7	6	5	6	7		1	1		7	3	3	2	4		1	1		4	7
100	100		100	100	100	100	100		0	0		20	15	5	2.5	0		0	0		10	10	0	0	0		1	1		5	2	2	2	1		1	1		2	2	1	1	1		1	1		3	3
100	100		95	100	100	100	100		0	0		25	1.5	0	0	0		0	0		3	0	0	0	0		3	2		5	3	3	2	2		1	1		3	1	1	1	1		1	1		1	1
100	100		87	87	89	89	92		0.5	0		67.5	65	72.5	50	45		0	0		70	70	70	55	40		3	3		7	7	8	7	8		1	1		6	7	7	5	5		1	1		6	8
100	100		100	100	100	100	100		0	0		0	0	0	0	0		0	0		0	0	0	0	0		1	3		4	3	2	3	4		1	1		1	1	1	1	1		1	1		1	1
95	100		80	80	80	90	90		25	20		52.5	60	45	25	15		5	5		60	40	20	10	5		5	4		5	5	4	3	3		5	3		7	6	5	5	3		3	5		4	4
100	100		100	100	100	100	100		10	17.5		20	15	15	15	15		0	0		0	5	0	0	0		3	3		4	4	4	4	4		1	1		1	1	1	1	1		2	3		3	3
100	100		100	100	100	100	100		0	0		0	0	0	0	0		0	0		0	0	0	0	0		7	7		7	6	7	8	7		1	1		1	1	1	1	1		5	4		2	2
100	100		99	100	100	100	100		0	0		0	0	0	0	0		0	0		0	0	0	0	0		1	1		1	1	1	1	1		1	1		1	1	1	1	1		1	1		1	1
100	90		100	100	100	100	100		25	10		0	5	5	5	5		20	10		0	0	0	0	0		5	2		2	1	1	1	2		3	2		2	1	1	1	1		2	3		1	2
100	100		70	65	75	80	70		5	12.5		60	31.5	21.5	21	10		0	10		50	20	20	30	10		4	5		3	4	6	6	4		2	4		6	3	3	6	2		6	3		5	7
100	100		100	100	100	100	100		0	0		15	10	5	5	5		0	0		10	10	10	0	0		4	3		3	2	3	3	3		1	1		4	2	1	1	1		2	2		4	3
100	100		60	65	70	75	50		0	0		91.5	75	77.5	55	45		0	0		80	80	75	65	35		4	3		9	8	8	7	6		1	1		8	7	8	6	4		2	4		9	9
99	99		90	90	90	90	90		0.25	0.125		20	30	32.5	30	29.5		0	0		20	20	30	30	30		1	1		3	5	6	5	5		1	1		3	4	5	5	5		1	1		3	4
100	100		95	100	100	100	100		0	0		17.5	10	10	5	0		0	0		10	0	0	0	0		4	5		5	5	5	5	5		1	1		2	2	2	2	1		1	1		1	1
100	100		70	100	100	100	100		0	0		5	5	0	0	0		0	0		0	0	0	0	0		2	2		1	1	2	2	2		1	1		1	2	1	1	1		1	1		1	1
98	100		80	85	85	90	90		0	0		65	60	20	15	5		0	0		35	25	15	15	5		5	4		7	5	4	4	5		1	1		6	3	2	2	1		3	3		6	5
99	99		90	90	99	99	99		0	0		70	20	0	0	0		0	0		80	20	0	0	0		1	1		3	1	1	1	1		1	1		7	2	1	1	1		1	1		3	1
98	98		90	95	95	95	95		7.5	7.5		11	12.5	12.5	12.5	10		0	0		5	5	0	0	0		4	3		4	3	3	3	3		2	2		3	3	2	2	3		1	1		2	1
100	99		90	95	95	97	98		0.5	0		20	12.5	12.5	0.5	2		1	0		10	10	5	0	2		3	2		2	2	2	1	1		1	1		4	3	2	1	1.5		2	2		4	4
100	100		80	90	90	90	90		0	0		35	30	20	20	20		0	0		30	30	20	20	20		2	1		4	3	3	3	3		1	1		3	3	3	3	3		1	1		3	3
100	100		95	100	100	100	100		0	0		0	0	0	0	0		0	0		0	0	0	0	0		2	2		2	2	2	2	2		1	1		1	1	1	1	1		1	1		1	1
100	100		20	40	50	70	70		0	0		95	75	55	55	45		0	0		90	50	30	30	30		3	3		7	7	7	6	5		1	1		7	7	5	5	5		1	1		5	5
100	100		90	90	90	100	100		0	0		45	10	0	0	0		0	0		50	10	0	0	0		2	2		4	2	2	2	1		1	1		5	2	1	1	1		1	1		4	3
100	100		90	80	90	90	90		0	0		70	60	55	35	15		0	0		50	50	40	20	10		2	2		6	5	5	3	4		1	1		7	7	7	4	3		1	1		9	8
100	100		90	100	100	100	100		0	0		20	10	5	2.5	0		0	0		20	0	0	0	0		2	2		6	7	5	2	2		1	1		3	2	1	1	1		3	2		1	1
100	100		90	95	98	98	99		0.5	0.5		3.5	1.5	1	0.5	0.5		1	1		1	1	0	0	0		4	2		3	2	3	2	4		2	1		3	2	2	1	1		1	1		2	1
[truncated: 24 more columns]

## Sheet: Visit 2 - COP and EMG
Mean position of COP (mm from edge)									RMS of COP (mm)									MPF of COP (Hz)									Low frequency COP power (0-0.05 Hz) (mm^2/Hz)									Medium frequency COP power (0.5-1.8 Hz) (mm^2/Hz)									High frequency COP power (1.8-5.0 Hz) (mm^2/Hz)
LOW-1	LOW-2		HIGH-1	HIGH-2	HIGH-3	HIGH-4	HIGH-5		LOW-1	LOW-2		HIGH-1	HIGH-2	HIGH-3	HIGH-4	HIGH-5		LOW-1	LOW-2		HIGH-1	HIGH-2	HIGH-3	HIGH-4	HIGH-5		LOW-1	LOW-2		HIGH-1	HIGH-2	HIGH-3	HIGH-4	HIGH-5		LOW-1	LOW-2		HIGH-1	HIGH-2	HIGH-3	HIGH-4	HIGH-5		LOW-1	LOW-2		HIGH-1	HIGH-2
160.053	158.592		165.326	163.514	169.024	159.808	162.037		2.71104	3.2609		5.98238	5.43296	4.13873	5.80994	4.23307		0.262742	0.238438		0.122626	0.110186	0.194632	0.108882	0.162467		30.6891	46.4287		281.741	197.2	82.4976	233.133	108.337		0.334421	0.417919		0.615447	0.333116	0.535823	0.501077	0.288327		0.0176611	0.020231		0.0359411	0.0250552
171.675	165.702		190.344	190.153	188.648	185.373	184.13		4.30417	3.52983		4.25887	3.43162	3.57855	2.68619	3.17029		0.203869	0.219508		0.399594	0.42441	0.329408	0.440877	0.36049		39.2533	35.3045		23.9881	33.9346	38.9537	5.16669	25.8441		0.541978	0.321978		1.31014	0.859242	0.685976	0.5315	0.711551		0.0111149	0.00627446		0.103365	0.0650566
186.147	186.778		200.377	194.888	188.146	188.094	182.549		3.25048	3.23263		3.07276	3.67175	2.96078	3.71157	3.23814		0.295078	0.313736		0.619145	0.558057	0.644873	0.580248	0.736282		24.1084	25.4467		23.8771	43.4001	13.3577	29.3904	9.13079		0.630832	0.579467		0.893487	1.29079	1.21402	1.67061	1.93844		0.0270654	0.0266381		0.0920794	0.102694
158.788	161.992		166.882	168.191	170.855	167.844	170.683		5.0063	4.97414		2.94148	2.85275	1.87433	2.93753	2.90084		0.0781249	0.0704097		0.15627	0.147065	0.238489	0.157746	0.133026		168.553	191.156		47.394	40.6119	9.60929	39.2758	43.4112		0.194166	0.16462		0.157677	0.153242	0.112619	0.134644	0.15344		0.00207445	0.00215828		0.00813655	0.00329186
135.845	137.261		134.136	146.385	146.591	148.242	141.035		2.90556	2.4687		2.70213	2.10489	2.41067	3.16968	3.2678		0.151058	0.162087		0.145706	0.185638	0.161626	0.153054	0.134513		39.6663	21.6028		37.1898	19.2463	20.8142	51.8555	35.2025		0.18984	0.127761		0.121029	0.113468	0.0757999	0.145483	0.144312		0.00380854	0.00265313		0.00429063	0.00223391
158.177	155.619		157.176	156.309	156.043	159.379	154.579		4.34696	2.94289		3.74627	3.04838	2.1592	2.91786	2.79056		0.215959	0.271335		0.245803	0.30151	0.320825	0.29408	0.333371		42.7478	22.6984		36.3515	19.485	7.85323	7.01565	7.17207		0.594065	0.306864		0.5233	0.340496	0.294121	0.34508	0.326869		0.00664187	0.00782123		0.00922251	0.006323
176.368	171.178		201.934	201.265	198.047	199.229	196.991		3.17154	3.00927		3.00312	2.50073	2.51824	3.2986	2.70215		0.134713	0.203975		0.70774	0.649054	0.67109	0.301789	0.635468		66.1417	51.6439		20.2325	7.56147	15.8391	65.7374	15.8592		0.175869	0.362379		1.24677	0.916761	0.946586	0.665791	1.01426		0.00651118	0.00754024		0.124126	0.0546439
177.301	177.029		185.962	188.231	187.219	187.017	188.601		2.29516	2.12148		2.30759	2.41431	2.65251	2.93773	1.94848		0.187752	0.185207		0.371779	0.335395	0.307581	0.318431	0.362447		26.1907	16.4857		11.293	16.9163	27.133	42.661	9.38128		0.119934	0.118143		0.334991	0.362413	0.463339	0.490422	0.281096		0.00614365	0.00243746		0.017515	0.0195833
149.888	149.817		166.937	165.635	162.927	159.903	161.715		6.07826	6.99654		3.44292	3.72551	3.39201	3.03728	3.87124		0.149549	0.130213		0.358289	0.34463	0.283237	0.329351	0.223704		193.212	305.639		23.4425	22.0541	30.4205	16.1294	54.2303		0.8483	0.916014		0.895815	0.932357	0.707808	0.611985	0.546404		0.00827621	0.0123906		0.0137765	0.0074425
163.965	165.769		176.611	175.074	173.823	174.135	175.225		2.86996	2.67388		3.4279	3.61866	3.17519	2.71136	2.92532		0.37592	0.369335		0.747634	0.699403	0.936827	0.782208	0.666635		22.9634	25.0198		18.7793	37.9288	21.2802	14.2633	26.1095		0.72134	0.621799		1.52332	1.63092	1.82053	1.42184	0.866372		0.0179087	0.0145729		0.161707	0.164194
173.182	177.045		175.477	170.741	180.166	176.144	175.64		5.28694	4.09934		4.54703	5.12013	4.50623	4.9957	5.97373		0.252114	0.407789		0.287046	0.26183	0.286672	0.253613	0.263564		107.307	16.4909		41.8202	91.6823	23.6989	54.409	141.335		1.64702	2.05513		1.26916	1.15995	1.18047	1.18127	2.73987		0.0206172	0.0263579		0.0124039	0.0264697
149.632	142.862		165.714	157.257	151.852	152.237	160.692		3.37021	5.55441		3.74813	3.54538	3.64187	3.36955	3.17502		0.196259	0.114047		0.177683	0.222953	0.195484	0.16126	0.202456		24.686	185.593		48.1319	32.6128	67.5754	58.4144	36.539		0.219216	0.263046		0.219451	0.353625	0.322701	0.203907	0.313568		0.00887149	0.0113843		0.0106603	0.00961246
130.758	130.991		141.771	144.046	133.862	141.739	138.937		2.48505	3.36435		3.1069	2.84709	2.16976	3.00499	4.30466		0.169425	0.12076		0.151554	0.205958	0.243677	0.204665	0.0883665		22.1175	71.6982		45.1371	35.9614	15.4241	42.4346	132.606		0.111337	0.122711		0.168465	0.251993	0.222976	0.253096	0.184006		0.00244675	0.00377653		0.0051529	0.006258
143.522	140.097		139.502	143.811	147.404	149.502	149.239		6.72736	6.55323		3.38123	3.73986	3.65922	3.99828	3.9828		0.124006	0.1605		0.181749	0.202469	0.202177	0.204812	0.129486		257.692	168.551		26.3164	35.0962	29.1422	53.4211	52.1262		0.434542	0.448395		0.195949	0.229546	0.319129	0.505525	0.14608		0.0162485	0.0232209		0.00750627	0.00648075
143.054	143.935		139.616	136.864	130.93	142.724	135.617		4.3712	4.08513		3.51239	3.35166	3.12822	3.3999	3.72722		0.12085	0.140121		0.152836	0.165201	0.171004	0.128837	0.116472		89.754	66.7156		55.4637	48.5353	38.1288	63.735	77.2479		0.174335	0.235042		0.182765	0.231442	0.204334	0.150475	0.14659		0.00696533	0.00588153		0.00560549	0.00755532
174.313	155.869		163.954	157.86	159.866	163.465	163.199		6.81722	6.01706		4.28258	3.94481	3.79283	3.97214	4.45734		0.195931	0.141264		0.188782	0.174674	0.173095	0.201809	0.169243		219.708	216.458		43.8439	81.6023	63.3056	74.7024	109.621		1.10504	0.508432		0.514761	0.37367	0.294243	0.524026	0.298456		0.0349367	0.0141559		0.00679066	0.00764584
119.801	120.83		169.137	176.915	173.31	174.389	169.305		2.03491	2.37092		3.28636	1.79033	1.95893	1.78977	1.99054		0.377219	0.220266		0.221012	0.474673	0.433067	0.462097	0.37936		7.51715	21.6998		69.6983	5.81165	12.2974	6.2316	12.8293		0.277762	0.173646		0.343591	0.299274	0.291735	0.317457	0.306597		0.00755724	0.00555698		0.0135948	0.0149975
136.533	134.482		144.421	149.921	142.224	148.333	147.19		2.51342	1.90802		1.60717	1.54319	1.92469	2.85215	1.76076		0.115014	0.19086		0.26654	0.278247	0.210284	0.100642	0.211977		39.0122	14.0002		7.13636	7.52979	15.3091	58.8428	15.9787		0.0916546	0.0810005		0.0952858	0.104552	0.133621	0.105836	0.082011		0.00157	0.00225951		0.00248167	0.00282974
189.09	190.957		208.768	203.379	207.933	204.778	201.577		6.46067	6.18055		3.3571	4.38519	4.40093	2.75192	5.41239		0.158175	0.166355		0.427912	0.377114	0.357376	0.461795	0.181524		204.782	203.141		31.3898	68.806	80.2544	14.9611	180.561		1.09653	1.14943		0.762949	1.23489	0.897535	0.621843	0.81992		0.0280617	0.0237356		0.0925648	0.0784623
148.491	155.204		167.536	173.627	165.698	180.099	169.043		4.04718	3.75717		5.10569	4.18669	6.07987	6.28067	5.50766		0.323149	0.300882		0.76809	1.02576	0.98331	1.22375	1.10804		46.0122	37.5648		77.7117	26.6445	124.93	43.7378	46.016		1.18548	0.854203		3.1054	2.49092	3.79772	7.10064	5.47344		0.0264484	0.0237862		0.420506	0.445073
161.805	159.685		172.67	160.915	168.089	162.794	169.623		4.77613	4.43736		3.5173	4.47702	4.96369	5.17213	4.96389		0.132092	0.106978		0.139024	0.160497	0.15079	0.102818	0.129372		127.503	105.001		59.1282	75.5312	101.506	158.573	98.2701		0.196057	0.130626		0.122119	0.332236	0.214334	0.157212	0.185438		0.0039365	0.00196957		0.00168526	0.00460098
149.212	151.595		155.451	157.594	159.844	160.747	159.962		1.82883	3.28995		1.94656	2.41514	2.53556	2.07196	2.05212		0.25983	0.178302		0.273574	0.252229	0.337432	0.304881	0.340691		11.5598	63.0952		16.1173	27.3324	15.4665	12.1981	11.8028		0.168923	0.355552		0.222018	0.334221	0.585212	0.292775	0.352428		0.00263668	0.00454363		0.00430017	0.00727592
178.532	177.741		199.983	196.829	194.752	185.648	184.12		4.4771	3.06493		3.91756	3.75283	2.96472	3.98873	3.69076		0.349925	0.436202		0.76885	0.913713	0.828912	0.719747	0.718947		96.8823	14.7237		28.3428	12.3563	4.37351	31.0149	35.3414		1.44596	0.868545		2.04167	2.96988	1.18531	2.15956	1.89324		0.0428936	0.0329284		0.230654	0.216981
157.308	154.341		199.303	193.478	199.217	199.315	194.193		5.19108	3.58005		4.04303	2.63333	4.01615	2.99233	4.27941		0.104831	0.208504		0.431385	0.317714	0.325825	0.393386	0.169213		190.45	64.6708		75.925	28.925	93.7504	27.4269	115.998		0.281027	0.388902		1.40575	0.410143	0.978056	0.649396	0.493774		0.00862051	0.0107144		0.0604253	0.0163271
156.218	161.125		159.38	164.779	164.462	164.11	166.317		2.63558	3.98162		3.84489	2.95041	2.89838	4.71873	3.88519		0.297685	0.212802		0.187122	0.290137	0.270439	0.152682	0.262653		22.7129	98.1462		71.808	29.1226	38.7432	124.069	24.5455		0.361308	0.507926		0.30756	0.474819	0.374472	0.369184	0.624819		0.0193293	0.0269892		0.0266954	0.0188077
179.627	178.08		188.788	189.369	186.46	188.127	186.484		4.32144	3.47893		3.40298	4.04947	4.88358	3.71645	3.94967		0.308231	0.413352		0.523506	0.357585	0.318168	0.371526	0.361581		30.4291	15.4696		19.0066	74.5042	133.806	50.2559	53.3228		0.925838	1.07137		1.2641	0.844699	1.22681	1.01232	0.836422		0.0149035	0.0295876		0.0755409	0.0480302
167.98	167.892		180.338	179.981	181.252	175.447	179.351		2.96166	3.28503		2.28759	2.21976	2.31294	3.35158	2.80327		0.253134	0.230589		0.620846	0.480112	0.416732	0.310387	0.297528		27.1352	44.3936		7.7632	12.5196	16.2537	68.8489	42.1742		0.383936	0.520051		0.772715	0.527389	0.45599	0.497495	0.452813		0.0141979	0.0115655		0.040165	0.0247434
148.103	145.13		157.063	152.267	148.657	146.643	146.458		2.62068	3.78373		3.58041	2.91935	2.59809	3.23765	2.94202		0.219357	0.165309		0.149429	0.243552	0.213353	0.164042	0.172715		13.7967	64.1269		66.2484	10.0871	15.9021	46.0299	36.3094		0.205461	0.190362		0.281261	0.268066	0.195465	0.187668	0.162935		0.00515953	0.00906184		0.00578206	0.00643643
148.401	146.907		156.128	156.315	161.071	160.567	156.861		3.84548	4.54304		2.82719	2.86847	3.14394	2.69582	3.28232		0.272788	0.286253		0.431084	0.391359	0.333388	0.439097	0.358556		49.1945	62.2703		21.4954	12.6834	50.14	13.7842	28.7763		0.673123	0.968369		0.669009	0.74868	0.616884	0.748684	0.793377		0.0159871	0.0220725		0.0421059	0.0242919
155.927	153.243		165.872	159.985	157.376	152.158	155.421		3.03401	2.95987		3.8726	3.45306	2.70278	2.19531	2.31376		0.256991	0.189646		0.454931	0.219881	0.253464	0.257563	0.221404		36.533	19.0703		26.9261	43.2601	11.4558	7.46043	5.64885		0.432533	0.162192		1.04578	0.292393	0.240169	0.151933	0.136911		0.0168738	0.0088122		0.118885	0.0277485
153.836	159.49		173.055	168.802	173.224	169.997	171.824		3.47526	3.53753		3.1367	3.14964	3.77414	3.04482	3.537		0.21154	0.203222		0.565219	0.466314	0.469895	0.387806	0.370111		62.828	59.8693		28.0735	39.0884	39.8222	32.4797	55.2565		0.418432	0.434633		1.13564	0.960384	1.48616	0.854978	0.983126		0.0149292	0.0165124		0.0772972	0.0758601
162.586	164.18		180.606	179.529	172.225	177.741	176.437		2.54141	2.52021		2.20243	2.19233	2.47286	2.32787	2.62821		0.244221	0.303601		0.463466	0.537059	0.31234	0.331179	0.238349		13.7714	6.93705		17.3785	10.8412	17.068	23.9665	38.8166		0.225275	0.302504		0.441028	0.548084	0.30156	0.360855	0.269589		0.00824862	0.0113767		0.0230977	0.0320532
155.611	155.171		156.37	160.044	156.55	158.256	157.077		3.10982	4.17696		3.54808	3.05338	3.10082	3.69038	4.02941		0.213787	0.211123		0.276799	0.230367	0.26636	0.249796	0.215231		27.074	43.1261		14.0758	22.2556	32.5521	29.7306	61.9886		0.234625	0.383351		0.467056	0.261437	0.492085	0.427965	0.396321		0.00205751	0.00531335		0.0052107	0.00218307
[truncated: 24 more columns]
